# Supplementary material for: Discrimination of Lung Cancer and Benign Lung Diseases Using BALF Exosome DNA Methylation Profile
Source: Cancers (Basel). 2024 Aug 5;16(15):2765. doi: 10.3390/cancers16152765 (PMC11311347; doi:10.3390/cancers16152765)
Supplement: Supplementary file 1 [file cancers-16-02765-s001.zip]

Archive with 1 entries (1 files):
- cancers-3069229-supplementary.pdf
